# Supplementary material for: BARM and BalticMicrobeDB, a reference metagenome and interface to meta-omic data for the Baltic Sea
Source: Sci Data. 2018 Jul 31;5:180146. doi: 10.1038/sdata.2018.146 (PMC6067050; doi:10.1038/sdata.2018.146)
Supplement: Supplementary file 1 [file sdata2018146-isa1.zip]

Archive with 5 entries (5 files):
- i_Investigation.txt
- s_study_Andersson.txt
- a_seq_Andersson.txt
- a_functional_Andersson.txt
- a_taxonomic_Andersson.txt
