# Supplementary material for: BARM and BalticMicrobeDB, a reference metagenome and interface to meta-omic data for the Baltic Sea
Source: Sci Data. 2018 Jul 31;5:180146. doi: 10.1038/sdata.2018.146 (PMC6067050; doi:10.1038/sdata.2018.146)
Supplement: Supplementary file 1 [file sdata2018146-isa1.zip › i_Investigation.txt]

# Investigation File generated for Scientific Data with Investigation File Authoring Tool version 0.1.0 on 27/07/2018 - This metadata file is CC0
ONTOLOGY SOURCE REFERENCE
Term Source Name	NCBITAXON	GAZ	UO	ERO	OBI	ENVO
Term Source File	http://data.bioontology.org/ontologies/NCBITAXON	http://data.bioontology.org/ontologies/GAZ	http://data.bioontology.org/ontologies/UO	http://data.bioontology.org/ontologies/ERO	http://data.bioontology.org/ontologies/OBI	http://data.bioontology.org/ontologies/ENVO
Term Source Version	2016AB	$Revision: 1.512 $	unknown	2013-08-02	2014-08-18	
Term Source Description	National Center for Biotechnology Information (NCBI) Organismal Classification	Gazetteer	Units of Measurement Ontology	Eagle-I Research Resource Ontology	Ontology for Biomedical Investigations	Environment Ontology
INVESTIGATION
Investigation Identifier
Investigation Title
Investigation Description
Investigation Submission Date
Investigation Public Release Date
INVESTIGATION PUBLICATIONS
Investigation PubMed ID
Investigation Publication DOI
Investigation Publication Author List
Investigation Publication Title
Investigation Publication Status
Investigation Publication Status Term Accession Number
Investigation Publication Status Term Source REF
INVESTIGATION CONTACTS
Investigation Person Last Name
Investigation Person Mid Initials
Investigation Person First Name
Investigation Person Address
Investigation Person Phone
Investigation Person Fax
Investigation Person Email
Investigation Person Affiliation
Investigation Person Roles
Investigation Person Roles Term Accession Number
Investigation Person Roles Term Source REF
STUDY
Study Identifier	10.1038/sdata.2018.146
Study Title	BARM and BalticMicrobeDB, a reference metagenome and interface to meta-omic data for the Baltic Sea
Study Submission Date	12/12/2017
Study Public Release Date	31/07/2018
Study Description	http://www.nature.com/articles/sdata2018146#abstract
Study File Name	s_study_Andersson.txt
Comment[Subject Keywords]	//;/;///;///;///
Comment[Manuscript Licence]	CC BY-4.0
Comment[Experimental Metadata Licence]	CC0
Comment[Supplementary Information File Name]	
Comment[Supplementary Information File Type]	x-zip-compressed
Comment[Supplementary Information File URL]	http://www.nature.com/articles/sdata2018146#supplementary-information
Comment[Data Repository]	European Nucleotide Archive;NCBI Sequence Read Archive;figshare
Comment[Data Record Accession]	ERP104730;SRP058493;doi:10.6084/m9.figshare.c.3831631
Comment[Data Record URI]	http://identifiers.org/ena.embl/ERP104730;https://www.ncbi.nlm.nih.gov/sra/SRP058493;https://doi.org/10.6084/m9.figshare.c.3831631
STUDY DESIGN DESCRIPTORS
Study Design Type	database creation objective	time series design	observation design	biodiversity assessment objective	gene prediction objective
Study Design Type Term Accession Number	http://www.ebi.ac.uk/efo/swo/SWO_0000509	OBI:0500020	OBI:0300311	OBI:0001969	ERO:0100188
Study Design Type Term Source REF	ERO	OBI	OBI	OBI	ERO
STUDY PUBLICATIONS
Study PubMed ID	""	""
Study Publication DOI	doi:10.1186/s13059-015-0834-7	doi:10.1038/ismej.2014.35
Study Publication Author List	""	""
Study Publication Title	""	""
Study Publication Status	published	published
Study Publication Status Term Accession Number		
Study Publication Status Term Source REF		
STUDY FACTORS
Study Factor Name	sampling date	sampling depth	sample group
Study Factor Type	temporal_instant	depth	independent data collection method
Study Factor Type Term Accession Number	http://www.ifomis.org/bfo/1.1/span#TemporalInstant	PATO:0001595	ERO:0001933
Study Factor Type Term Source REF	ERO	ENVO	ERO
STUDY ASSAYS
Study Assay Measurement Type	genome assembly	sequence annotation	sequence annotation
Study Assay Measurement Type Term Accession Number	ERO:0000609	OBI:0001944	OBI:0001944
Study Assay Measurement Type Term Source REF	ERO	OBI	OBI
Study Assay Technology Type	DNA sequencing	digital curation	digital curation
Study Assay Technology Type Term Accession Number	OBI:0000626	OBI:0302914	OBI:0302914
Study Assay Technology Type Term Source REF	OBI	OBI	OBI
Study Assay Technology Platform	""	""	""
Study Assay File Name	a_seq_Andersson.txt	a_functional_Andersson.txt	a_taxonomic_Andersson.txt
STUDY PROTOCOLS
Study Protocol Name	Sampling	DNA Extraction	Sequencing	Preprocessing and Assembly	Functional Annotation	Quantification and Normalization	Taxonomic annotation
Study Protocol Type	protocol	DNA extraction	DNA sequencing	genome assembly	data annotation objective	normalization data transformation	data annotation objective
Study Protocol Type Term Accession Number	OBI:0000272	OBI:0000257	OBI:0000626	ERO:0000609	http://www.ebi.ac.uk/efo/swo/SWO_0000467	OBI:0200169	http://www.ebi.ac.uk/efo/swo/SWO_0000467
Study Protocol Type Term Source REF	OBI	OBI	OBI	ERO	ERO	OBI	ERO
Study Protocol Description							
Study Protocol URI	""	""	""	""	""	""	""
Study Protocol Version							
Study Protocol Parameters Name	""	prefiltration size; filter size	instrument; manufacturer	""	""	""	""
Study Protocol Parameters Name Term Accession Number	""	""	""	""	""	""	""
Study Protocol Parameters Name Term Source REF	""	""	""	""	""	""	""
Study Protocol Components Name	""	""	""	""	""	""	""
Study Protocol Components Type	""	""	""	""	""	""	""
Study Protocol Components Type Term Accession Number	""	""	""	""	""	""	""
Study Protocol Components Type Term Source REF	""	""	""	""	""	""	""
STUDY CONTACTS
Study Person Last Name	Alneberg	Sundh	Bennke	Beier	Lundin	Hugerth	Pinhassi	Kisand	Riemann	Jürgens	Labrenz	Andersson
Study Person First Name	Johannes	John	Christin	Sara	Daniel	Luisa W.	Jarone	Veljo	Lasse	Klaus	Matthias	Anders F.
Study Person Mid Initials												
Study Person Email	""	""	""	""	""	""	""	""	""	""	""	anders.andersson@scilifelab.se
Study Person Phone												
Study Person Fax												
Study Person Address												
Study Person Affiliation	KTH Royal Institute of Technology, Science for Life Laboratory, Department of Gene Technology, School of Engineering Sciences in Chemistry, Biotechnology and Health, 17165 Solna, Sweden	Science for Life Laboratory, Department of Biochemistry and Biophysics, Stockholm University, 17165 Solna, Sweden	Leibniz Institute for Baltic Sea Research Warnemünde, 18119 Rostock, Germany	Leibniz Institute for Baltic Sea Research Warnemünde, 18119 Rostock, Germany	Centre for Ecology and Evolution in Microbial Model Systems, Linnaeus University, 39182 Kalmar, Sweden	KTH Royal Institute of Technology, Science for Life Laboratory, Department of Gene Technology, School of Engineering Sciences in Chemistry, Biotechnology and Health, 17165 Solna, Sweden	Centre for Ecology and Evolution in Microbial Model Systems, Linnaeus University, 39182 Kalmar, Sweden	University of Tartu, Institute of Technology, 50411 Tartu, Estonia	Section for Marine Biological Section, Department of Biology, University of Copenhagen, 3000 Helsingør, Denmark	Leibniz Institute for Baltic Sea Research Warnemünde, 18119 Rostock, Germany	Leibniz Institute for Baltic Sea Research Warnemünde, 18119 Rostock, Germany	KTH Royal Institute of Technology, Science for Life Laboratory, Department of Gene Technology, School of Engineering Sciences in Chemistry, Biotechnology and Health, 17165 Solna, Sweden
Study Person Roles												
Study Person Roles Term Accession Number												
Study Person Roles Term Source REF												
Comment[Study Person ORCID]							0000-0002-6405-1347		0000-0001-9207-2543			0000-0002-3627-6899
Comment[Funder]												
Comment[FundRef ID]												
Comment[Funder Term Source REF]												
Comment[Grant Identifier]												
