# Supplementary material for: BARM and BalticMicrobeDB, a reference metagenome and interface to meta-omic data for the Baltic Sea
Source: Sci Data. 2018 Jul 31;5:180146. doi: 10.1038/sdata.2018.146 (PMC6067050; doi:10.1038/sdata.2018.146)
Supplement: Supplementary file 1 [file sdata2018146-isa1.zip › s_study_Andersson.txt]

Source Name	Comment[station name]	Characteristics[organism]	Term Source REF	Term Accession Number	Characteristics[geographical location]	Term Source REF	Term Accession Number	Characteristics[environment type]	Term Source REF	Term Accession Number	Characteristics[latitude]	Unit	Term Source REF	Term Accession Number	Characteristics[longitude]	Unit	Term Source REF	Term Accession Number	Characteristics[depth]	Unit	Term Source REF	Term Accession Number	Protocol REF	Protocol REF	Parameter Value[prefiltration size]	Unit	Term Source REF	Term Accession Number	Parameter Value[filter size]	Unit	Term Source REF	Term Accession Number	Sample Name	Factor Value[sampling date]	Factor Value[sampling depth]	Unit	Term Source REF	Term Accession Number	Factor Value[sample group]
Linneaus Microbial Observatory	LMO	marine metagenome	NCBITAXON	NCBITaxon:408172	Baltic Sea	GAZ	GAZ:00002283	epeiric sea biome	ENVO	ENVO:01000045	56.9384	degree	UO	UO:0000185	17.062	degree	UO	UO:0000185	2	meter	UO	UO:0000008	Sampling	DNA Extraction	3	micrometer	UO	UO:0000017	0.2	micrometer	UO	UO:0000017	LMO_120314	2012-03-14	2	meter	UO	UO:0000008	Lmo
Linneaus Microbial Observatory	LMO	marine metagenome	NCBITAXON	NCBITaxon:408172	Baltic Sea	GAZ	GAZ:00002283	epeiric sea biome	ENVO	ENVO:01000045	56.9384	degree	UO	UO:0000185	17.062	degree	UO	UO:0000185	2	meter	UO	UO:0000008	Sampling	DNA Extraction	3	micrometer	UO	UO:0000017	0.2	micrometer	UO	UO:0000017	LMO_120322	2012-03-22	2	meter	UO	UO:0000008	Lmo
Linneaus Microbial Observatory	LMO	marine metagenome	NCBITAXON	NCBITaxon:408172	Baltic Sea	GAZ	GAZ:00002283	epeiric sea biome	ENVO	ENVO:01000045	56.9384	degree	UO	UO:0000185	17.062	degree	UO	UO:0000185	2	meter	UO	UO:0000008	Sampling	DNA Extraction	3	micrometer	UO	UO:0000017	0.2	micrometer	UO	UO:0000017	LMO_120328	2012-03-28	2	meter	UO	UO:0000008	Lmo
Linneaus Microbial Observatory	LMO	marine metagenome	NCBITAXON	NCBITaxon:408172	Baltic Sea	GAZ	GAZ:00002283	epeiric sea biome	ENVO	ENVO:01000045	56.9384	degree	UO	UO:0000185	17.062	degree	UO	UO:0000185	2	meter	UO	UO:0000008	Sampling	DNA Extraction	3	micrometer	UO	UO:0000017	0.2	micrometer	UO	UO:0000017	LMO_120403	2012-04-03	2	meter	UO	UO:0000008	Lmo
Linneaus Microbial Observatory	LMO	marine metagenome	NCBITAXON	NCBITaxon:408172	Baltic Sea	GAZ	GAZ:00002283	epeiric sea biome	ENVO	ENVO:01000045	56.9384	degree	UO	UO:0000185	17.062	degree	UO	UO:0000185	2	meter	UO	UO:0000008	Sampling	DNA Extraction	3	micrometer	UO	UO:0000017	0.2	micrometer	UO	UO:0000017	LMO_120416	2012-04-16	2	meter	UO	UO:0000008	Lmo
Linneaus Microbial Observatory	LMO	marine metagenome	NCBITAXON	NCBITaxon:408172	Baltic Sea	GAZ	GAZ:00002283	epeiric sea biome	ENVO	ENVO:01000045	56.9384	degree	UO	UO:0000185	17.062	degree	UO	UO:0000185	2	meter	UO	UO:0000008	Sampling	DNA Extraction	3	micrometer	UO	UO:0000017	0.2	micrometer	UO	UO:0000017	LMO_120419	2012-04-19	2	meter	UO	UO:0000008	Lmo
Linneaus Microbial Observatory	LMO	marine metagenome	NCBITAXON	NCBITaxon:408172	Baltic Sea	GAZ	GAZ:00002283	epeiric sea biome	ENVO	ENVO:01000045	56.9384	degree	UO	UO:0000185	17.062	degree	UO	UO:0000185	2	meter	UO	UO:0000008	Sampling	DNA Extraction	3	micrometer	UO	UO:0000017	0.2	micrometer	UO	UO:0000017	LMO_120423	2012-04-23	2	meter	UO	UO:0000008	Lmo
Linneaus Microbial Observatory	LMO	marine metagenome	NCBITAXON	NCBITaxon:408172	Baltic Sea	GAZ	GAZ:00002283	epeiric sea biome	ENVO	ENVO:01000045	56.9384	degree	UO	UO:0000185	17.062	degree	UO	UO:0000185	2	meter	UO	UO:0000008	Sampling	DNA Extraction	3	micrometer	UO	UO:0000017	0.2	micrometer	UO	UO:0000017	LMO_120507	2012-05-07	2	meter	UO	UO:0000008	Lmo
Linneaus Microbial Observatory	LMO	marine metagenome	NCBITAXON	NCBITaxon:408172	Baltic Sea	GAZ	GAZ:00002283	epeiric sea biome	ENVO	ENVO:01000045	56.9384	degree	UO	UO:0000185	17.062	degree	UO	UO:0000185	2	meter	UO	UO:0000008	Sampling	DNA Extraction	3	micrometer	UO	UO:0000017	0.2	micrometer	UO	UO:0000017	LMO_120516	2012-05-16	2	meter	UO	UO:0000008	Lmo
Linneaus Microbial Observatory	LMO	marine metagenome	NCBITAXON	NCBITaxon:408172	Baltic Sea	GAZ	GAZ:00002283	epeiric sea biome	ENVO	ENVO:01000045	56.9384	degree	UO	UO:0000185	17.062	degree	UO	UO:0000185	2	meter	UO	UO:0000008	Sampling	DNA Extraction	3	micrometer	UO	UO:0000017	0.2	micrometer	UO	UO:0000017	LMO_120521	2012-05-21	2	meter	UO	UO:0000008	Lmo
Linneaus Microbial Observatory	LMO	marine metagenome	NCBITAXON	NCBITaxon:408172	Baltic Sea	GAZ	GAZ:00002283	epeiric sea biome	ENVO	ENVO:01000045	56.9384	degree	UO	UO:0000185	17.062	degree	UO	UO:0000185	2	meter	UO	UO:0000008	Sampling	DNA Extraction	3	micrometer	UO	UO:0000017	0.2	micrometer	UO	UO:0000017	LMO_120531	2012-05-31	2	meter	UO	UO:0000008	Lmo
Linneaus Microbial Observatory	LMO	marine metagenome	NCBITAXON	NCBITaxon:408172	Baltic Sea	GAZ	GAZ:00002283	epeiric sea biome	ENVO	ENVO:01000045	56.9384	degree	UO	UO:0000185	17.062	degree	UO	UO:0000185	2	meter	UO	UO:0000008	Sampling	DNA Extraction	3	micrometer	UO	UO:0000017	0.2	micrometer	UO	UO:0000017	LMO_120604	2012-06-04	2	meter	UO	UO:0000008	Lmo
Linneaus Microbial Observatory	LMO	marine metagenome	NCBITAXON	NCBITaxon:408172	Baltic Sea	GAZ	GAZ:00002283	epeiric sea biome	ENVO	ENVO:01000045	56.9384	degree	UO	UO:0000185	17.062	degree	UO	UO:0000185	2	meter	UO	UO:0000008	Sampling	DNA Extraction	3	micrometer	UO	UO:0000017	0.2	micrometer	UO	UO:0000017	LMO_120613	2012-06-13	2	meter	UO	UO:0000008	Lmo
Linneaus Microbial Observatory	LMO	marine metagenome	NCBITAXON	NCBITaxon:408172	Baltic Sea	GAZ	GAZ:00002283	epeiric sea biome	ENVO	ENVO:01000045	56.9384	degree	UO	UO:0000185	17.062	degree	UO	UO:0000185	2	meter	UO	UO:0000008	Sampling	DNA Extraction	3	micrometer	UO	UO:0000017	0.2	micrometer	UO	UO:0000017	LMO_120619	2012-06-19	2	meter	UO	UO:0000008	Lmo
Linneaus Microbial Observatory	LMO	marine metagenome	NCBITAXON	NCBITaxon:408172	Baltic Sea	GAZ	GAZ:00002283	epeiric sea biome	ENVO	ENVO:01000045	56.9384	degree	UO	UO:0000185	17.062	degree	UO	UO:0000185	2	meter	UO	UO:0000008	Sampling	DNA Extraction	3	micrometer	UO	UO:0000017	0.2	micrometer	UO	UO:0000017	LMO_120628	2012-06-28	2	meter	UO	UO:0000008	Lmo
Linneaus Microbial Observatory	LMO	marine metagenome	NCBITAXON	NCBITaxon:408172	Baltic Sea	GAZ	GAZ:00002283	epeiric sea biome	ENVO	ENVO:01000045	56.9384	degree	UO	UO:0000185	17.062	degree	UO	UO:0000185	2	meter	UO	UO:0000008	Sampling	DNA Extraction	3	micrometer	UO	UO:0000017	0.2	micrometer	UO	UO:0000017	LMO_120705	2012-07-05	2	meter	UO	UO:0000008	Lmo
Linneaus Microbial Observatory	LMO	marine metagenome	NCBITAXON	NCBITaxon:408172	Baltic Sea	GAZ	GAZ:00002283	epeiric sea biome	ENVO	ENVO:01000045	56.9384	degree	UO	UO:0000185	17.062	degree	UO	UO:0000185	2	meter	UO	UO:0000008	Sampling	DNA Extraction	3	micrometer	UO	UO:0000017	0.2	micrometer	UO	UO:0000017	LMO_120709	2012-07-09	2	meter	UO	UO:0000008	Lmo
Linneaus Microbial Observatory	LMO	marine metagenome	NCBITAXON	NCBITaxon:408172	Baltic Sea	GAZ	GAZ:00002283	epeiric sea biome	ENVO	ENVO:01000045	56.9384	degree	UO	UO:0000185	17.062	degree	UO	UO:0000185	2	meter	UO	UO:0000008	Sampling	DNA Extraction	3	micrometer	UO	UO:0000017	0.2	micrometer	UO	UO:0000017	LMO_120717	2012-07-17	2	meter	UO	UO:0000008	Lmo
Linneaus Microbial Observatory	LMO	marine metagenome	NCBITAXON	NCBITaxon:408172	Baltic Sea	GAZ	GAZ:00002283	epeiric sea biome	ENVO	ENVO:01000045	56.9384	degree	UO	UO:0000185	17.062	degree	UO	UO:0000185	2	meter	UO	UO:0000008	Sampling	DNA Extraction	3	micrometer	UO	UO:0000017	0.2	micrometer	UO	UO:0000017	LMO_120802	2012-08-02	2	meter	UO	UO:0000008	Lmo
Linneaus Microbial Observatory	LMO	marine metagenome	NCBITAXON	NCBITaxon:408172	Baltic Sea	GAZ	GAZ:00002283	epeiric sea biome	ENVO	ENVO:01000045	56.9384	degree	UO	UO:0000185	17.062	degree	UO	UO:0000185	2	meter	UO	UO:0000008	Sampling	DNA Extraction	3	micrometer	UO	UO:0000017	0.2	micrometer	UO	UO:0000017	LMO_120806	2012-08-06	2	meter	UO	UO:0000008	Lmo
Linneaus Microbial Observatory	LMO	marine metagenome	NCBITAXON	NCBITaxon:408172	Baltic Sea	GAZ	GAZ:00002283	epeiric sea biome	ENVO	ENVO:01000045	56.9384	degree	UO	UO:0000185	17.062	degree	UO	UO:0000185	2	meter	UO	UO:0000008	Sampling	DNA Extraction	3	micrometer	UO	UO:0000017	0.2	micrometer	UO	UO:0000017	LMO_120813	2012-08-13	2	meter	UO	UO:0000008	Lmo
Linneaus Microbial Observatory	LMO	marine metagenome	NCBITAXON	NCBITaxon:408172	Baltic Sea	GAZ	GAZ:00002283	epeiric sea biome	ENVO	ENVO:01000045	56.9384	degree	UO	UO:0000185	17.062	degree	UO	UO:0000185	2	meter	UO	UO:0000008	Sampling	DNA Extraction	3	micrometer	UO	UO:0000017	0.2	micrometer	UO	UO:0000017	LMO_120820	2012-08-20	2	meter	UO	UO:0000008	Lmo
Linneaus Microbial Observatory	LMO	marine metagenome	NCBITAXON	NCBITaxon:408172	Baltic Sea	GAZ	GAZ:00002283	epeiric sea biome	ENVO	ENVO:01000045	56.9384	degree	UO	UO:0000185	17.062	degree	UO	UO:0000185	2	meter	UO	UO:0000008	Sampling	DNA Extraction	3	micrometer	UO	UO:0000017	0.2	micrometer	UO	UO:0000017	LMO_120823	2012-08-23	2	meter	UO	UO:0000008	Lmo
Linneaus Microbial Observatory	LMO	marine metagenome	NCBITAXON	NCBITaxon:408172	Baltic Sea	GAZ	GAZ:00002283	epeiric sea biome	ENVO	ENVO:01000045	56.9384	degree	UO	UO:0000185	17.062	degree	UO	UO:0000185	2	meter	UO	UO:0000008	Sampling	DNA Extraction	3	micrometer	UO	UO:0000017	0.2	micrometer	UO	UO:0000017	LMO_120828	2012-08-28	2	meter	UO	UO:0000008	Lmo
Linneaus Microbial Observatory	LMO	marine metagenome	NCBITAXON	NCBITaxon:408172	Baltic Sea	GAZ	GAZ:00002283	epeiric sea biome	ENVO	ENVO:01000045	56.9384	degree	UO	UO:0000185	17.062	degree	UO	UO:0000185	2	meter	UO	UO:0000008	Sampling	DNA Extraction	3	micrometer	UO	UO:0000017	0.2	micrometer	UO	UO:0000017	LMO_120903	2012-09-03	2	meter	UO	UO:0000008	Lmo
Linneaus Microbial Observatory	LMO	marine metagenome	NCBITAXON	NCBITaxon:408172	Baltic Sea	GAZ	GAZ:00002283	epeiric sea biome	ENVO	ENVO:01000045	56.9384	degree	UO	UO:0000185	17.062	degree	UO	UO:0000185	2	meter	UO	UO:0000008	Sampling	DNA Extraction	3	micrometer	UO	UO:0000017	0.2	micrometer	UO	UO:0000017	LMO_120910	2012-09-10	2	meter	UO	UO:0000008	Lmo
Linneaus Microbial Observatory	LMO	marine metagenome	NCBITAXON	NCBITaxon:408172	Baltic Sea	GAZ	GAZ:00002283	epeiric sea biome	ENVO	ENVO:01000045	56.9384	degree	UO	UO:0000185	17.062	degree	UO	UO:0000185	2	meter	UO	UO:0000008	Sampling	DNA Extraction	3	micrometer	UO	UO:0000017	0.2	micrometer	UO	UO:0000017	LMO_120920	2012-09-20	2	meter	UO	UO:0000008	Lmo
Linneaus Microbial Observatory	LMO	marine metagenome	NCBITAXON	NCBITaxon:408172	Baltic Sea	GAZ	GAZ:00002283	epeiric sea biome	ENVO	ENVO:01000045	56.9384	degree	UO	UO:0000185	17.062	degree	UO	UO:0000185	2	meter	UO	UO:0000008	Sampling	DNA Extraction	3	micrometer	UO	UO:0000017	0.2	micrometer	UO	UO:0000017	LMO_120924	2012-09-24	2	meter	UO	UO:0000008	Lmo
Linneaus Microbial Observatory	LMO	marine metagenome	NCBITAXON	NCBITaxon:408172	Baltic Sea	GAZ	GAZ:00002283	epeiric sea biome	ENVO	ENVO:01000045	56.9384	degree	UO	UO:0000185	17.062	degree	UO	UO:0000185	2	meter	UO	UO:0000008	Sampling	DNA Extraction	3	micrometer	UO	UO:0000017	0.2	micrometer	UO	UO:0000017	LMO_121001	2012-10-01	2	meter	UO	UO:0000008	Lmo
Linneaus Microbial Observatory	LMO	marine metagenome	NCBITAXON	NCBITaxon:408172	Baltic Sea	GAZ	GAZ:00002283	epeiric sea biome	ENVO	ENVO:01000045	56.9384	degree	UO	UO:0000185	17.062	degree	UO	UO:0000185	2	meter	UO	UO:0000008	Sampling	DNA Extraction	3	micrometer	UO	UO:0000017	0.2	micrometer	UO	UO:0000017	LMO_121004	2012-10-04	2	meter	UO	UO:0000008	Lmo
Linneaus Microbial Observatory	LMO	marine metagenome	NCBITAXON	NCBITaxon:408172	Baltic Sea	GAZ	GAZ:00002283	epeiric sea biome	ENVO	ENVO:01000045	56.9384	degree	UO	UO:0000185	17.062	degree	UO	UO:0000185	2	meter	UO	UO:0000008	Sampling	DNA Extraction	3	micrometer	UO	UO:0000017	0.2	micrometer	UO	UO:0000017	LMO_121015	2012-10-15	2	meter	UO	UO:0000008	Lmo
Linneaus Microbial Observatory	LMO	marine metagenome	NCBITAXON	NCBITaxon:408172	Baltic Sea	GAZ	GAZ:00002283	epeiric sea biome	ENVO	ENVO:01000045	56.9384	degree	UO	UO:0000185	17.062	degree	UO	UO:0000185	2	meter	UO	UO:0000008	Sampling	DNA Extraction	3	micrometer	UO	UO:0000017	0.2	micrometer	UO	UO:0000017	LMO_121022	2012-10-22	2	meter	UO	UO:0000008	Lmo
Linneaus Microbial Observatory	LMO	marine metagenome	NCBITAXON	NCBITaxon:408172	Baltic Sea	GAZ	GAZ:00002283	epeiric sea biome	ENVO	ENVO:01000045	56.9384	degree	UO	UO:0000185	17.062	degree	UO	UO:0000185	2	meter	UO	UO:0000008	Sampling	DNA Extraction	3	micrometer	UO	UO:0000017	0.2	micrometer	UO	UO:0000017	LMO_121028	2012-10-28	2	meter	UO	UO:0000008	Lmo
Linneaus Microbial Observatory	LMO	marine metagenome	NCBITAXON	NCBITaxon:408172	Baltic Sea	GAZ	GAZ:00002283	epeiric sea biome	ENVO	ENVO:01000045	56.9384	degree	UO	UO:0000185	17.062	degree	UO	UO:0000185	2	meter	UO	UO:0000008	Sampling	DNA Extraction	3	micrometer	UO	UO:0000017	0.2	micrometer	UO	UO:0000017	LMO_121105	2012-11-05	2	meter	UO	UO:0000008	Lmo
Linneaus Microbial Observatory	LMO	marine metagenome	NCBITAXON	NCBITaxon:408172	Baltic Sea	GAZ	GAZ:00002283	epeiric sea biome	ENVO	ENVO:01000045	56.9384	degree	UO	UO:0000185	17.062	degree	UO	UO:0000185	2	meter	UO	UO:0000008	Sampling	DNA Extraction	3	micrometer	UO	UO:0000017	0.2	micrometer	UO	UO:0000017	LMO_121123	2012-11-23	2	meter	UO	UO:0000008	Lmo
Linneaus Microbial Observatory	LMO	marine metagenome	NCBITAXON	NCBITaxon:408172	Baltic Sea	GAZ	GAZ:00002283	epeiric sea biome	ENVO	ENVO:01000045	56.9384	degree	UO	UO:0000185	17.062	degree	UO	UO:0000185	2	meter	UO	UO:0000008	Sampling	DNA Extraction	3	micrometer	UO	UO:0000017	0.2	micrometer	UO	UO:0000017	LMO_121128	2012-11-28	2	meter	UO	UO:0000008	Lmo
Linneaus Microbial Observatory	LMO	marine metagenome	NCBITAXON	NCBITaxon:408172	Baltic Sea	GAZ	GAZ:00002283	epeiric sea biome	ENVO	ENVO:01000045	56.9384	degree	UO	UO:0000185	17.062	degree	UO	UO:0000185	2	meter	UO	UO:0000008	Sampling	DNA Extraction	3	micrometer	UO	UO:0000017	0.2	micrometer	UO	UO:0000017	LMO_121220	2012-12-20	2	meter	UO	UO:0000008	Lmo
cruise EMB087	TF0271	marine metagenome	NCBITAXON	NCBITaxon:408172	Baltic Sea	GAZ	GAZ:00002283	epeiric sea biome	ENVO	ENVO:01000045	57.3222	degree	UO	UO:0000185	20.0506	degree	UO	UO:0000185	110	meter	UO	UO:0000008	Sampling	DNA Extraction					3	micrometer	UO	UO:0000017	P2236_101	2014-10-26	110	meter	UO	UO:0000008	Redox
cruise EMB087	TF0271	marine metagenome	NCBITAXON	NCBITaxon:408172	Baltic Sea	GAZ	GAZ:00002283	epeiric sea biome	ENVO	ENVO:01000045	57.3222	degree	UO	UO:0000185	20.0506	degree	UO	UO:0000185	110	meter	UO	UO:0000008	Sampling	DNA Extraction	3	micrometer	UO	UO:0000017	0.2	micrometer	UO	UO:0000017	P2236_102	2014-10-26	110	meter	UO	UO:0000008	Redox
cruise EMB087	TF0271	marine metagenome	NCBITAXON	NCBITaxon:408172	Baltic Sea	GAZ	GAZ:00002283	epeiric sea biome	ENVO	ENVO:01000045	57.3222	degree	UO	UO:0000185	20.0506	degree	UO	UO:0000185	120	meter	UO	UO:0000008	Sampling	DNA Extraction					3	micrometer	UO	UO:0000017	P2236_103	2014-10-26	120	meter	UO	UO:0000008	Redox
cruise EMB087	TF0271	marine metagenome	NCBITAXON	NCBITaxon:408172	Baltic Sea	GAZ	GAZ:00002283	epeiric sea biome	ENVO	ENVO:01000045	57.3222	degree	UO	UO:0000185	20.0506	degree	UO	UO:0000185	120	meter	UO	UO:0000008	Sampling	DNA Extraction	3	micrometer	UO	UO:0000017	0.2	micrometer	UO	UO:0000017	P2236_104	2014-10-26	120	meter	UO	UO:0000008	Redox
cruise EMB087	TF0271	marine metagenome	NCBITAXON	NCBITaxon:408172	Baltic Sea	GAZ	GAZ:00002283	epeiric sea biome	ENVO	ENVO:01000045	57.3222	degree	UO	UO:0000185	20.0506	degree	UO	UO:0000185	140	meter	UO	UO:0000008	Sampling	DNA Extraction					3	micrometer	UO	UO:0000017	P2236_105	2014-10-26	140	meter	UO	UO:0000008	Redox
cruise EMB087	TF0271	marine metagenome	NCBITAXON	NCBITaxon:408172	Baltic Sea	GAZ	GAZ:00002283	epeiric sea biome	ENVO	ENVO:01000045	57.3222	degree	UO	UO:0000185	20.0506	degree	UO	UO:0000185	140	meter	UO	UO:0000008	Sampling	DNA Extraction	3	micrometer	UO	UO:0000017	0.2	micrometer	UO	UO:0000017	P2236_106	2014-10-26	140	meter	UO	UO:0000008	Redox
cruise EMB087	TF0271	marine metagenome	NCBITAXON	NCBITaxon:408172	Baltic Sea	GAZ	GAZ:00002283	epeiric sea biome	ENVO	ENVO:01000045	57.3222	degree	UO	UO:0000185	20.0506	degree	UO	UO:0000185	200	meter	UO	UO:0000008	Sampling	DNA Extraction					3	micrometer	UO	UO:0000017	P2236_107	2014-10-26	200	meter	UO	UO:0000008	Redox
cruise EMB087	TF0271	marine metagenome	NCBITAXON	NCBITaxon:408172	Baltic Sea	GAZ	GAZ:00002283	epeiric sea biome	ENVO	ENVO:01000045	57.3222	degree	UO	UO:0000185	20.0506	degree	UO	UO:0000185	200	meter	UO	UO:0000008	Sampling	DNA Extraction	3	micrometer	UO	UO:0000017	0.2	micrometer	UO	UO:0000017	P2236_108	2014-10-26	200	meter	UO	UO:0000008	Redox
GEOMAR Helmholtz Centre for Ocean Research Kiel	Boknis Eck	marine metagenome	NCBITAXON	NCBITaxon:408172	Baltic Sea	GAZ	GAZ:00002283	epeiric sea biome	ENVO	ENVO:01000045	54.5381	degree	UO	UO:0000185	10.0478	degree	UO	UO:0000185	10	meter	UO	UO:0000008	Sampling	DNA Extraction					3	micrometer	UO	UO:0000017	P2236_109	2014-09-23	10	meter	UO	UO:0000008	Redox
GEOMAR Helmholtz Centre for Ocean Research Kiel	Boknis Eck	marine metagenome	NCBITAXON	NCBITaxon:408172	Baltic Sea	GAZ	GAZ:00002283	epeiric sea biome	ENVO	ENVO:01000045	54.5381	degree	UO	UO:0000185	10.0478	degree	UO	UO:0000185	10	meter	UO	UO:0000008	Sampling	DNA Extraction	3	micrometer	UO	UO:0000017	0.2	micrometer	UO	UO:0000017	P2236_110	2014-09-23	10	meter	UO	UO:0000008	Redox
GEOMAR Helmholtz Centre for Ocean Research Kiel	Boknis Eck	marine metagenome	NCBITAXON	NCBITaxon:408172	Baltic Sea	GAZ	GAZ:00002283	epeiric sea biome	ENVO	ENVO:01000045	54.5381	degree	UO	UO:0000185	10.0478	degree	UO	UO:0000185	25	meter	UO	UO:0000008	Sampling	DNA Extraction					3	micrometer	UO	UO:0000017	P2236_111	2014-09-23	25	meter	UO	UO:0000008	Redox
GEOMAR Helmholtz Centre for Ocean Research Kiel	Boknis Eck	marine metagenome	NCBITAXON	NCBITaxon:408172	Baltic Sea	GAZ	GAZ:00002283	epeiric sea biome	ENVO	ENVO:01000045	54.5381	degree	UO	UO:0000185	10.0478	degree	UO	UO:0000185	25	meter	UO	UO:0000008	Sampling	DNA Extraction	3	micrometer	UO	UO:0000017	0.2	micrometer	UO	UO:0000017	P2236_112	2014-09-23	25	meter	UO	UO:0000008	Redox
cruise EMB087	TF0271	marine metagenome	NCBITAXON	NCBITaxon:408172	Baltic Sea	GAZ	GAZ:00002283	epeiric sea biome	ENVO	ENVO:01000045	57.3228	degree	UO	UO:0000185	20.0606	degree	UO	UO:0000185	139	meter	UO	UO:0000008	Sampling	DNA Extraction					0.2	micrometer	UO	UO:0000017	P2236_113	2014-10-18	139	meter	UO	UO:0000008	Redox
cruise EMB087	TF0271	marine metagenome	NCBITAXON	NCBITaxon:408172	Baltic Sea	GAZ	GAZ:00002283	epeiric sea biome	ENVO	ENVO:01000045	57.3228	degree	UO	UO:0000185	20.0606	degree	UO	UO:0000185	100	meter	UO	UO:0000008	Sampling	DNA Extraction					0.2	micrometer	UO	UO:0000017	P2236_114	2014-10-18	100	meter	UO	UO:0000008	Redox
Leibniz Institute for Baltic Sea Research	MO7	marine metagenome	NCBITAXON	NCBITaxon:408172	Baltic Sea	GAZ	GAZ:00002283	epeiric sea biome	ENVO	ENVO:01000045	54.6979	degree	UO	UO:0000185	12.7047	degree	UO	UO:0000185	2.8	meter	UO	UO:0000008	Sampling	DNA Extraction					0.2	micrometer	UO	UO:0000017	P1994_116	2014-06-04	2.8	meter	UO	UO:0000008	Transect
Leibniz Institute for Baltic Sea Research	MO7	marine metagenome	NCBITAXON	NCBITaxon:408172	Baltic Sea	GAZ	GAZ:00002283	epeiric sea biome	ENVO	ENVO:01000045	54.6979	degree	UO	UO:0000185	12.7047	degree	UO	UO:0000185	12.7	meter	UO	UO:0000008	Sampling	DNA Extraction					0.2	micrometer	UO	UO:0000017	P1994_117	2014-06-04	12.7	meter	UO	UO:0000008	Transect
Leibniz Institute for Baltic Sea Research	MO7	marine metagenome	NCBITAXON	NCBITaxon:408172	Baltic Sea	GAZ	GAZ:00002283	epeiric sea biome	ENVO	ENVO:01000045	54.6979	degree	UO	UO:0000185	12.7047	degree	UO	UO:0000185	19.3	meter	UO	UO:0000008	Sampling	DNA Extraction					0.2	micrometer	UO	UO:0000017	P1994_118	2014-06-04	19.3	meter	UO	UO:0000008	Transect
Leibniz Institute for Baltic Sea Research	AT1	marine metagenome	NCBITAXON	NCBITaxon:408172	Baltic Sea	GAZ	GAZ:00002283	epeiric sea biome	ENVO	ENVO:01000045	58.1323	degree	UO	UO:0000185	10	degree	UO	UO:0000185	1.8	meter	UO	UO:0000008	Sampling	DNA Extraction					0.2	micrometer	UO	UO:0000017	P1994_101	2014-06-05	1.8	meter	UO	UO:0000008	Transect
Leibniz Institute for Baltic Sea Research	AT1	marine metagenome	NCBITAXON	NCBITaxon:408172	Baltic Sea	GAZ	GAZ:00002283	epeiric sea biome	ENVO	ENVO:01000045	58.1323	degree	UO	UO:0000185	10	degree	UO	UO:0000185	80.1	meter	UO	UO:0000008	Sampling	DNA Extraction					0.2	micrometer	UO	UO:0000017	P1994_102	2014-06-05	80.1	meter	UO	UO:0000008	Transect
Leibniz Institute for Baltic Sea Research	AT1	marine metagenome	NCBITAXON	NCBITaxon:408172	Baltic Sea	GAZ	GAZ:00002283	epeiric sea biome	ENVO	ENVO:01000045	58.1323	degree	UO	UO:0000185	10	degree	UO	UO:0000185	241.7	meter	UO	UO:0000008	Sampling	DNA Extraction					0.2	micrometer	UO	UO:0000017	P1994_103	2014-06-05	241.7	meter	UO	UO:0000008	Transect
Leibniz Institute for Baltic Sea Research	MO3	marine metagenome	NCBITAXON	NCBITaxon:408172	Baltic Sea	GAZ	GAZ:00002283	epeiric sea biome	ENVO	ENVO:01000045	56.867	degree	UO	UO:0000185	11.4339	degree	UO	UO:0000185	2.9	meter	UO	UO:0000008	Sampling	DNA Extraction					0.2	micrometer	UO	UO:0000017	P1994_110	2014-06-06	2.9	meter	UO	UO:0000008	Transect
Leibniz Institute for Baltic Sea Research	MO3	marine metagenome	NCBITAXON	NCBITaxon:408172	Baltic Sea	GAZ	GAZ:00002283	epeiric sea biome	ENVO	ENVO:01000045	56.867	degree	UO	UO:0000185	11.4339	degree	UO	UO:0000185	11.4	meter	UO	UO:0000008	Sampling	DNA Extraction					0.2	micrometer	UO	UO:0000017	P1994_111	2014-06-06	11.4	meter	UO	UO:0000008	Transect
Leibniz Institute for Baltic Sea Research	MO3	marine metagenome	NCBITAXON	NCBITaxon:408172	Baltic Sea	GAZ	GAZ:00002283	epeiric sea biome	ENVO	ENVO:01000045	56.867	degree	UO	UO:0000185	11.4339	degree	UO	UO:0000185	20.8	meter	UO	UO:0000008	Sampling	DNA Extraction					0.2	micrometer	UO	UO:0000017	P1994_112	2014-06-06	20.8	meter	UO	UO:0000008	Transect
Leibniz Institute for Baltic Sea Research	MO6	marine metagenome	NCBITAXON	NCBITaxon:408172	Baltic Sea	GAZ	GAZ:00002283	epeiric sea biome	ENVO	ENVO:01000045	54.2821	degree	UO	UO:0000185	11.568	degree	UO	UO:0000185	1.7	meter	UO	UO:0000008	Sampling	DNA Extraction					0.2	micrometer	UO	UO:0000017	P1994_113	2014-06-07	1.7	meter	UO	UO:0000008	Transect
Leibniz Institute for Baltic Sea Research	MO6	marine metagenome	NCBITAXON	NCBITaxon:408172	Baltic Sea	GAZ	GAZ:00002283	epeiric sea biome	ENVO	ENVO:01000045	54.2821	degree	UO	UO:0000185	11.568	degree	UO	UO:0000185	16.3	meter	UO	UO:0000008	Sampling	DNA Extraction					0.2	micrometer	UO	UO:0000017	P1994_114	2014-06-07	16.3	meter	UO	UO:0000008	Transect
Leibniz Institute for Baltic Sea Research	MO6	marine metagenome	NCBITAXON	NCBITaxon:408172	Baltic Sea	GAZ	GAZ:00002283	epeiric sea biome	ENVO	ENVO:01000045	54.2821	degree	UO	UO:0000185	11.568	degree	UO	UO:0000185	22.6	meter	UO	UO:0000008	Sampling	DNA Extraction					0.2	micrometer	UO	UO:0000017	P1994_115	2014-06-07	22.6	meter	UO	UO:0000008	Transect
Leibniz Institute for Baltic Sea Research	S6	marine metagenome	NCBITAXON	NCBITaxon:408172	Baltic Sea	GAZ	GAZ:00002283	epeiric sea biome	ENVO	ENVO:01000045	55.5659	degree	UO	UO:0000185	16.3665	degree	UO	UO:0000185	3	meter	UO	UO:0000008	Sampling	DNA Extraction					0.2	micrometer	UO	UO:0000017	P1994_119	2014-06-08	3	meter	UO	UO:0000008	Transect
Leibniz Institute for Baltic Sea Research	S6	marine metagenome	NCBITAXON	NCBITaxon:408172	Baltic Sea	GAZ	GAZ:00002283	epeiric sea biome	ENVO	ENVO:01000045	55.5659	degree	UO	UO:0000185	16.3665	degree	UO	UO:0000185	30.3	meter	UO	UO:0000008	Sampling	DNA Extraction					0.2	micrometer	UO	UO:0000017	P1994_120	2014-06-08	30.3	meter	UO	UO:0000008	Transect
Leibniz Institute for Baltic Sea Research	S6	marine metagenome	NCBITAXON	NCBITaxon:408172	Baltic Sea	GAZ	GAZ:00002283	epeiric sea biome	ENVO	ENVO:01000045	55.5659	degree	UO	UO:0000185	16.3665	degree	UO	UO:0000185	66.6	meter	UO	UO:0000008	Sampling	DNA Extraction					0.2	micrometer	UO	UO:0000017	P1994_121	2014-06-08	66.6	meter	UO	UO:0000008	Transect
Leibniz Institute for Baltic Sea Research	AT3	marine metagenome	NCBITAXON	NCBITaxon:408172	Baltic Sea	GAZ	GAZ:00002283	epeiric sea biome	ENVO	ENVO:01000045	57.3057	degree	UO	UO:0000185	20.0766	degree	UO	UO:0000185	1.4	meter	UO	UO:0000008	Sampling	DNA Extraction					0.2	micrometer	UO	UO:0000017	P1994_104	2014-06-09	1.4	meter	UO	UO:0000008	Transect
Leibniz Institute for Baltic Sea Research	AT3	marine metagenome	NCBITAXON	NCBITaxon:408172	Baltic Sea	GAZ	GAZ:00002283	epeiric sea biome	ENVO	ENVO:01000045	57.3057	degree	UO	UO:0000185	20.0766	degree	UO	UO:0000185	65.4	meter	UO	UO:0000008	Sampling	DNA Extraction					0.2	micrometer	UO	UO:0000017	P1994_105	2014-06-09	65.4	meter	UO	UO:0000008	Transect
Leibniz Institute for Baltic Sea Research	AT3	marine metagenome	NCBITAXON	NCBITaxon:408172	Baltic Sea	GAZ	GAZ:00002283	epeiric sea biome	ENVO	ENVO:01000045	57.3057	degree	UO	UO:0000185	20.0766	degree	UO	UO:0000185	116.5	meter	UO	UO:0000008	Sampling	DNA Extraction					0.2	micrometer	UO	UO:0000017	P1994_106	2014-06-09	116.5	meter	UO	UO:0000008	Transect
Leibniz Institute for Baltic Sea Research	S10	marine metagenome	NCBITAXON	NCBITaxon:408172	Baltic Sea	GAZ	GAZ:00002283	epeiric sea biome	ENVO	ENVO:01000045	61.7829	degree	UO	UO:0000185	19.2952	degree	UO	UO:0000185	2.4	meter	UO	UO:0000008	Sampling	DNA Extraction					0.2	micrometer	UO	UO:0000017	P1994_125	2014-06-10	2.4	meter	UO	UO:0000008	Transect
Leibniz Institute for Baltic Sea Research	S10	marine metagenome	NCBITAXON	NCBITaxon:408172	Baltic Sea	GAZ	GAZ:00002283	epeiric sea biome	ENVO	ENVO:01000045	61.7829	degree	UO	UO:0000185	19.2952	degree	UO	UO:0000185	33.9	meter	UO	UO:0000008	Sampling	DNA Extraction					0.2	micrometer	UO	UO:0000017	P1994_126	2014-06-10	33.9	meter	UO	UO:0000008	Transect
Leibniz Institute for Baltic Sea Research	S10	marine metagenome	NCBITAXON	NCBITaxon:408172	Baltic Sea	GAZ	GAZ:00002283	epeiric sea biome	ENVO	ENVO:01000045	61.7829	degree	UO	UO:0000185	19.2952	degree	UO	UO:0000185	55.8	meter	UO	UO:0000008	Sampling	DNA Extraction					0.2	micrometer	UO	UO:0000017	P1994_127	2014-06-10	55.8	meter	UO	UO:0000008	Transect
Leibniz Institute for Baltic Sea Research	AT4	marine metagenome	NCBITAXON	NCBITaxon:408172	Baltic Sea	GAZ	GAZ:00002283	epeiric sea biome	ENVO	ENVO:01000045	65.446	degree	UO	UO:0000185	23.2973	degree	UO	UO:0000185	1.8	meter	UO	UO:0000008	Sampling	DNA Extraction					0.2	micrometer	UO	UO:0000017	P1994_107	2014-06-12	1.8	meter	UO	UO:0000008	Transect
Leibniz Institute for Baltic Sea Research	AT4	marine metagenome	NCBITAXON	NCBITaxon:408172	Baltic Sea	GAZ	GAZ:00002283	epeiric sea biome	ENVO	ENVO:01000045	65.446	degree	UO	UO:0000185	23.2973	degree	UO	UO:0000185	42.3	meter	UO	UO:0000008	Sampling	DNA Extraction					0.2	micrometer	UO	UO:0000017	P1994_108	2014-06-12	42.3	meter	UO	UO:0000008	Transect
Leibniz Institute for Baltic Sea Research	AT4	marine metagenome	NCBITAXON	NCBITaxon:408172	Baltic Sea	GAZ	GAZ:00002283	epeiric sea biome	ENVO	ENVO:01000045	65.446	degree	UO	UO:0000185	23.2973	degree	UO	UO:0000185	78.7	meter	UO	UO:0000008	Sampling	DNA Extraction					0.2	micrometer	UO	UO:0000017	P1994_109	2014-06-12	78.7	meter	UO	UO:0000008	Transect
Leibniz Institute for Baltic Sea Research	S7	marine metagenome	NCBITAXON	NCBITaxon:408172	Baltic Sea	GAZ	GAZ:00002283	epeiric sea biome	ENVO	ENVO:01000045	58.5849	degree	UO	UO:0000185	18.2327	degree	UO	UO:0000185	1.9	meter	UO	UO:0000008	Sampling	DNA Extraction					0.2	micrometer	UO	UO:0000017	P1994_122	2014-06-16	1.9	meter	UO	UO:0000008	Transect
Leibniz Institute for Baltic Sea Research	S7	marine metagenome	NCBITAXON	NCBITaxon:408172	Baltic Sea	GAZ	GAZ:00002283	epeiric sea biome	ENVO	ENVO:01000045	58.5849	degree	UO	UO:0000185	18.2327	degree	UO	UO:0000185	60.5	meter	UO	UO:0000008	Sampling	DNA Extraction					0.2	micrometer	UO	UO:0000017	P1994_123	2014-06-16	60.5	meter	UO	UO:0000008	Transect
Leibniz Institute for Baltic Sea Research	S7	marine metagenome	NCBITAXON	NCBITaxon:408172	Baltic Sea	GAZ	GAZ:00002283	epeiric sea biome	ENVO	ENVO:01000045	58.5849	degree	UO	UO:0000185	18.2327	degree	UO	UO:0000185	76.5	meter	UO	UO:0000008	Sampling	DNA Extraction					0.2	micrometer	UO	UO:0000017	P1994_124	2014-06-16	76.5	meter	UO	UO:0000008	Transect
Leibniz Institute for Baltic Sea Research	TF245	marine metagenome	NCBITAXON	NCBITaxon:408172	Baltic Sea	GAZ	GAZ:00002283	epeiric sea biome	ENVO	ENVO:01000045	57.1162	degree	UO	UO:0000185	17.6642	degree	UO	UO:0000185	3	meter	UO	UO:0000008	Sampling	DNA Extraction					0.2	micrometer	UO	UO:0000017	P1994_128	2014-06-17	3	meter	UO	UO:0000008	Transect
Leibniz Institute for Baltic Sea Research	TF245	marine metagenome	NCBITAXON	NCBITaxon:408172	Baltic Sea	GAZ	GAZ:00002283	epeiric sea biome	ENVO	ENVO:01000045	57.1162	degree	UO	UO:0000185	17.6642	degree	UO	UO:0000185	55.9	meter	UO	UO:0000008	Sampling	DNA Extraction					0.2	micrometer	UO	UO:0000017	P1994_129	2014-06-17	55.9	meter	UO	UO:0000008	Transect
Leibniz Institute for Baltic Sea Research	TF245	marine metagenome	NCBITAXON	NCBITaxon:408172	Baltic Sea	GAZ	GAZ:00002283	epeiric sea biome	ENVO	ENVO:01000045	57.1162	degree	UO	UO:0000185	17.6642	degree	UO	UO:0000185	85.7	meter	UO	UO:0000008	Sampling	DNA Extraction					0.2	micrometer	UO	UO:0000017	P1994_130	2014-06-17	85.7	meter	UO	UO:0000008	Transect
Metagenomic assembly		marine metagenome	NCBITAXON	NCBITaxon:408172	Baltic Sea	GAZ	GAZ:00002283	epeiric sea biome	ENVO	ENVO:01000045														Preprocessing and Assembly									final.contigs.fa.gz		1.8	meter	UO	UO:0000008	Transect
