# Supplementary material for: BARM and BalticMicrobeDB, a reference metagenome and interface to meta-omic data for the Baltic Sea
Source: Sci Data. 2018 Jul 31;5:180146. doi: 10.1038/sdata.2018.146 (PMC6067050; doi:10.1038/sdata.2018.146)
Supplement: Supplementary file 1 [file sdata2018146-isa1.zip › a_seq_Andersson.txt]

Sample Name	Comment[Sample ID]	Comment[BioSample ID]	Protocol REF	Parameter Value[instrument]	Parameter Value[manufacturer]	Assay Name	Raw Data File	Comment[Data Repository]	Comment[Data Record Accession]	Comment[Data Record URI]	Protocol REF	Derived Data File	Comment[Data Repository]	Comment[Data Record Accession]	Comment[Data Record URI]	Factor Value[sampling date]	Factor Value[sampling depth]	Unit	Term Source REF	Term Accession Number	Factor Value[sample group]
P1994_101	ERS2026534	SAMEA104408592	Sequencing	HiSeq 2500	Illumina	ERR2206751	ERX2261109	European Nucleotide Archive	ERP104730	http://identifiers.org/ena.embl/ERP104730	Preprocessing and Assembly	final.contigs.fa.gz	figshare	doi:10.6084/m9.figshare.c.3831631	https://doi.org/10.6084/m9.figshare.c.3831631	2014-06-05	1.8	meter	UO	UO:0000008	Transect
P1994_102	ERS2026535	SAMEA104408593	Sequencing	HiSeq 2500	Illumina	ERR2206752	ERX2261110	European Nucleotide Archive	ERP104730	http://identifiers.org/ena.embl/ERP104730	Preprocessing and Assembly	final.contigs.fa.gz	figshare	doi:10.6084/m9.figshare.c.3831631	https://doi.org/10.6084/m9.figshare.c.3831631	2014-06-05	80.1	meter	UO	UO:0000008	Transect
P1994_103	ERS2026536	SAMEA104408594	Sequencing	HiSeq 2500	Illumina	ERR2206753	ERX2261111	European Nucleotide Archive	ERP104730	http://identifiers.org/ena.embl/ERP104730	Preprocessing and Assembly	final.contigs.fa.gz	figshare	doi:10.6084/m9.figshare.c.3831631	https://doi.org/10.6084/m9.figshare.c.3831631	2014-06-05	241.7	meter	UO	UO:0000008	Transect
P1994_104	ERS2026537	SAMEA104408595	Sequencing	HiSeq 2500	Illumina	ERR2206754	ERX2261112	European Nucleotide Archive	ERP104730	http://identifiers.org/ena.embl/ERP104730	Preprocessing and Assembly	final.contigs.fa.gz	figshare	doi:10.6084/m9.figshare.c.3831631	https://doi.org/10.6084/m9.figshare.c.3831631	2014-06-09	1.4	meter	UO	UO:0000008	Transect
P1994_105	ERS2026538	SAMEA104408596	Sequencing	HiSeq 2500	Illumina	ERR2206755	ERX2261113	European Nucleotide Archive	ERP104730	http://identifiers.org/ena.embl/ERP104730	Preprocessing and Assembly	final.contigs.fa.gz	figshare	doi:10.6084/m9.figshare.c.3831631	https://doi.org/10.6084/m9.figshare.c.3831631	2014-06-09	65.4	meter	UO	UO:0000008	Transect
P1994_106	ERS2026539	SAMEA104408597	Sequencing	HiSeq 2500	Illumina	ERR2206756	ERX2261114	European Nucleotide Archive	ERP104730	http://identifiers.org/ena.embl/ERP104730	Preprocessing and Assembly	final.contigs.fa.gz	figshare	doi:10.6084/m9.figshare.c.3831631	https://doi.org/10.6084/m9.figshare.c.3831631	2014-06-09	116.5	meter	UO	UO:0000008	Transect
P1994_107	ERS2026540	SAMEA104408598	Sequencing	HiSeq 2500	Illumina	ERR2206757	ERX2261115	European Nucleotide Archive	ERP104730	http://identifiers.org/ena.embl/ERP104730	Preprocessing and Assembly	final.contigs.fa.gz	figshare	doi:10.6084/m9.figshare.c.3831631	https://doi.org/10.6084/m9.figshare.c.3831631	2014-06-12	1.8	meter	UO	UO:0000008	Transect
P1994_108	ERS2026541	SAMEA104408599	Sequencing	HiSeq 2500	Illumina	ERR2206758	ERX2261116	European Nucleotide Archive	ERP104730	http://identifiers.org/ena.embl/ERP104730	Preprocessing and Assembly	final.contigs.fa.gz	figshare	doi:10.6084/m9.figshare.c.3831631	https://doi.org/10.6084/m9.figshare.c.3831631	2014-06-12	42.3	meter	UO	UO:0000008	Transect
P1994_109	ERS2026542	SAMEA104408600	Sequencing	HiSeq 2500	Illumina	ERR2206759	ERX2261117	European Nucleotide Archive	ERP104730	http://identifiers.org/ena.embl/ERP104730	Preprocessing and Assembly	final.contigs.fa.gz	figshare	doi:10.6084/m9.figshare.c.3831631	https://doi.org/10.6084/m9.figshare.c.3831631	2014-06-12	78.7	meter	UO	UO:0000008	Transect
P1994_110	ERS2026543	SAMEA104408601	Sequencing	HiSeq 2500	Illumina	ERR2206760	ERX2261118	European Nucleotide Archive	ERP104730	http://identifiers.org/ena.embl/ERP104730	Preprocessing and Assembly	final.contigs.fa.gz	figshare	doi:10.6084/m9.figshare.c.3831631	https://doi.org/10.6084/m9.figshare.c.3831631	2014-06-06	2.9	meter	UO	UO:0000008	Transect
P1994_111	ERS2026544	SAMEA104408602	Sequencing	HiSeq 2500	Illumina	ERR2206761	ERX2261119	European Nucleotide Archive	ERP104730	http://identifiers.org/ena.embl/ERP104730	Preprocessing and Assembly	final.contigs.fa.gz	figshare	doi:10.6084/m9.figshare.c.3831631	https://doi.org/10.6084/m9.figshare.c.3831631	2014-06-06	11.4	meter	UO	UO:0000008	Transect
P1994_112	ERS2026545	SAMEA104408603	Sequencing	HiSeq 2500	Illumina	ERR2206762	ERX2261120	European Nucleotide Archive	ERP104730	http://identifiers.org/ena.embl/ERP104730	Preprocessing and Assembly	final.contigs.fa.gz	figshare	doi:10.6084/m9.figshare.c.3831631	https://doi.org/10.6084/m9.figshare.c.3831631	2014-06-06	20.8	meter	UO	UO:0000008	Transect
P1994_113	ERS2026546	SAMEA104408604	Sequencing	HiSeq 2500	Illumina	ERR2206763	ERX2261121	European Nucleotide Archive	ERP104730	http://identifiers.org/ena.embl/ERP104730	Preprocessing and Assembly	final.contigs.fa.gz	figshare	doi:10.6084/m9.figshare.c.3831631	https://doi.org/10.6084/m9.figshare.c.3831631	2014-06-07	1.7	meter	UO	UO:0000008	Transect
P1994_114	ERS2026547	SAMEA104408605	Sequencing	HiSeq 2500	Illumina	ERR2206764	ERX2261122	European Nucleotide Archive	ERP104730	http://identifiers.org/ena.embl/ERP104730	Preprocessing and Assembly	final.contigs.fa.gz	figshare	doi:10.6084/m9.figshare.c.3831631	https://doi.org/10.6084/m9.figshare.c.3831631	2014-06-07	16.3	meter	UO	UO:0000008	Transect
P1994_115	ERS2026548	SAMEA104408606	Sequencing	HiSeq 2500	Illumina	ERR2206765	ERX2261123	European Nucleotide Archive	ERP104730	http://identifiers.org/ena.embl/ERP104730	Preprocessing and Assembly	final.contigs.fa.gz	figshare	doi:10.6084/m9.figshare.c.3831631	https://doi.org/10.6084/m9.figshare.c.3831631	2014-06-07	22.6	meter	UO	UO:0000008	Transect
P1994_116	ERS2026549	SAMEA104408607	Sequencing	HiSeq 2500	Illumina	ERR2206766	ERX2261124	European Nucleotide Archive	ERP104730	http://identifiers.org/ena.embl/ERP104730	Preprocessing and Assembly	final.contigs.fa.gz	figshare	doi:10.6084/m9.figshare.c.3831631	https://doi.org/10.6084/m9.figshare.c.3831631	2014-06-04	2.8	meter	UO	UO:0000008	Transect
P1994_117	ERS2026550	SAMEA104408608	Sequencing	HiSeq 2500	Illumina	ERR2206767	ERX2261125	European Nucleotide Archive	ERP104730	http://identifiers.org/ena.embl/ERP104730	Preprocessing and Assembly	final.contigs.fa.gz	figshare	doi:10.6084/m9.figshare.c.3831631	https://doi.org/10.6084/m9.figshare.c.3831631	2014-06-04	12.7	meter	UO	UO:0000008	Transect
P1994_118	ERS2026551	SAMEA104408609	Sequencing	HiSeq 2500	Illumina	ERR2206768	ERX2261126	European Nucleotide Archive	ERP104730	http://identifiers.org/ena.embl/ERP104730	Preprocessing and Assembly	final.contigs.fa.gz	figshare	doi:10.6084/m9.figshare.c.3831631	https://doi.org/10.6084/m9.figshare.c.3831631	2014-06-04	19.3	meter	UO	UO:0000008	Transect
P1994_119	ERS2026552	SAMEA104408610	Sequencing	HiSeq 2500	Illumina	ERR2206769	ERX2261127	European Nucleotide Archive	ERP104730	http://identifiers.org/ena.embl/ERP104730	Preprocessing and Assembly	final.contigs.fa.gz	figshare	doi:10.6084/m9.figshare.c.3831631	https://doi.org/10.6084/m9.figshare.c.3831631	2014-06-08	3	meter	UO	UO:0000008	Transect
P1994_120	ERS2026553	SAMEA104408611	Sequencing	HiSeq 2500	Illumina	ERR2206770	ERX2261128	European Nucleotide Archive	ERP104730	http://identifiers.org/ena.embl/ERP104730	Preprocessing and Assembly	final.contigs.fa.gz	figshare	doi:10.6084/m9.figshare.c.3831631	https://doi.org/10.6084/m9.figshare.c.3831631	2014-06-08	30.3	meter	UO	UO:0000008	Transect
P1994_121	ERS2026554	SAMEA104408612	Sequencing	HiSeq 2500	Illumina	ERR2206771	ERX2261129	European Nucleotide Archive	ERP104730	http://identifiers.org/ena.embl/ERP104730	Preprocessing and Assembly	final.contigs.fa.gz	figshare	doi:10.6084/m9.figshare.c.3831631	https://doi.org/10.6084/m9.figshare.c.3831631	2014-06-08	66.6	meter	UO	UO:0000008	Transect
P1994_125	ERS2026555	SAMEA104408613	Sequencing	HiSeq 2500	Illumina	ERR2206775	ERX2261133	European Nucleotide Archive	ERP104730	http://identifiers.org/ena.embl/ERP104730	Preprocessing and Assembly	final.contigs.fa.gz	figshare	doi:10.6084/m9.figshare.c.3831631	https://doi.org/10.6084/m9.figshare.c.3831631	2014-06-10	2.4	meter	UO	UO:0000008	Transect
P1994_126	ERS2026556	SAMEA104408614	Sequencing	HiSeq 2500	Illumina	ERR2206776	ERX2261134	European Nucleotide Archive	ERP104730	http://identifiers.org/ena.embl/ERP104730	Preprocessing and Assembly	final.contigs.fa.gz	figshare	doi:10.6084/m9.figshare.c.3831631	https://doi.org/10.6084/m9.figshare.c.3831631	2014-06-10	33.9	meter	UO	UO:0000008	Transect
P1994_127	ERS2026557	SAMEA104408615	Sequencing	HiSeq 2500	Illumina	ERR2206777	ERX2261135	European Nucleotide Archive	ERP104730	http://identifiers.org/ena.embl/ERP104730	Preprocessing and Assembly	final.contigs.fa.gz	figshare	doi:10.6084/m9.figshare.c.3831631	https://doi.org/10.6084/m9.figshare.c.3831631	2014-06-10	55.8	meter	UO	UO:0000008	Transect
P1994_122	ERS2026558	SAMEA104408616	Sequencing	HiSeq 2500	Illumina	ERR2206772	ERX2261130	European Nucleotide Archive	ERP104730	http://identifiers.org/ena.embl/ERP104730	Preprocessing and Assembly	final.contigs.fa.gz	figshare	doi:10.6084/m9.figshare.c.3831631	https://doi.org/10.6084/m9.figshare.c.3831631	2014-06-16	1.9	meter	UO	UO:0000008	Transect
P1994_123	ERS2026559	SAMEA104408617	Sequencing	HiSeq 2500	Illumina	ERR2206773	ERX2261131	European Nucleotide Archive	ERP104730	http://identifiers.org/ena.embl/ERP104730	Preprocessing and Assembly	final.contigs.fa.gz	figshare	doi:10.6084/m9.figshare.c.3831631	https://doi.org/10.6084/m9.figshare.c.3831631	2014-06-16	60.5	meter	UO	UO:0000008	Transect
P1994_124	ERS2026560	SAMEA104408618	Sequencing	HiSeq 2500	Illumina	ERR2206774	ERX2261132	European Nucleotide Archive	ERP104730	http://identifiers.org/ena.embl/ERP104730	Preprocessing and Assembly	final.contigs.fa.gz	figshare	doi:10.6084/m9.figshare.c.3831631	https://doi.org/10.6084/m9.figshare.c.3831631	2014-06-16	76.5	meter	UO	UO:0000008	Transect
P1994_128	ERS2026561	SAMEA104408619	Sequencing	HiSeq 2500	Illumina	ERR2206778	ERX2261136	European Nucleotide Archive	ERP104730	http://identifiers.org/ena.embl/ERP104730	Preprocessing and Assembly	final.contigs.fa.gz	figshare	doi:10.6084/m9.figshare.c.3831631	https://doi.org/10.6084/m9.figshare.c.3831631	2014-06-17	3	meter	UO	UO:0000008	Transect
P1994_129	ERS2026562	SAMEA104408620	Sequencing	HiSeq 2500	Illumina	ERR2206779	ERX2261137	European Nucleotide Archive	ERP104730	http://identifiers.org/ena.embl/ERP104730	Preprocessing and Assembly	final.contigs.fa.gz	figshare	doi:10.6084/m9.figshare.c.3831631	https://doi.org/10.6084/m9.figshare.c.3831631	2014-06-17	55.9	meter	UO	UO:0000008	Transect
P1994_130	ERS2026563	SAMEA104408621	Sequencing	HiSeq 2500	Illumina	ERR2206780	ERX2261138	European Nucleotide Archive	ERP104730	http://identifiers.org/ena.embl/ERP104730	Preprocessing and Assembly	final.contigs.fa.gz	figshare	doi:10.6084/m9.figshare.c.3831631	https://doi.org/10.6084/m9.figshare.c.3831631	2014-06-17	85.7	meter	UO	UO:0000008	Transect
P2236_101	ERS2026565	SAMEA104408623	Sequencing	HiSeq 2500	Illumina	ERR2206785	ERX2261143	European Nucleotide Archive	ERP104730	http://identifiers.org/ena.embl/ERP104730	Preprocessing and Assembly	final.contigs.fa.gz	figshare	doi:10.6084/m9.figshare.c.3831631	https://doi.org/10.6084/m9.figshare.c.3831631	2014-10-26	110	meter	UO	UO:0000008	Redox
P2236_102	ERS2026566	SAMEA104408624	Sequencing	HiSeq 2500	Illumina	ERR2206786	ERX2261144	European Nucleotide Archive	ERP104730	http://identifiers.org/ena.embl/ERP104730	Preprocessing and Assembly	final.contigs.fa.gz	figshare	doi:10.6084/m9.figshare.c.3831631	https://doi.org/10.6084/m9.figshare.c.3831631	2014-10-26	110	meter	UO	UO:0000008	Redox
P2236_103	ERS2026567	SAMEA104408625	Sequencing	HiSeq 2500	Illumina	ERR2206787	ERX2261145	European Nucleotide Archive	ERP104730	http://identifiers.org/ena.embl/ERP104730	Preprocessing and Assembly	final.contigs.fa.gz	figshare	doi:10.6084/m9.figshare.c.3831631	https://doi.org/10.6084/m9.figshare.c.3831631	2014-10-26	120	meter	UO	UO:0000008	Redox
P2236_104	ERS2026568	SAMEA104408626	Sequencing	HiSeq 2500	Illumina	ERR2206788	ERX2261146	European Nucleotide Archive	ERP104730	http://identifiers.org/ena.embl/ERP104730	Preprocessing and Assembly	final.contigs.fa.gz	figshare	doi:10.6084/m9.figshare.c.3831631	https://doi.org/10.6084/m9.figshare.c.3831631	2014-10-26	120	meter	UO	UO:0000008	Redox
P2236_105	ERS2026569	SAMEA104408627	Sequencing	HiSeq 2500	Illumina	ERR2206789	ERX2261147	European Nucleotide Archive	ERP104730	http://identifiers.org/ena.embl/ERP104730	Preprocessing and Assembly	final.contigs.fa.gz	figshare	doi:10.6084/m9.figshare.c.3831631	https://doi.org/10.6084/m9.figshare.c.3831631	2014-10-26	140	meter	UO	UO:0000008	Redox
P2236_106	ERS2026570	SAMEA104408628	Sequencing	HiSeq 2500	Illumina	ERR2206790	ERX2261148	European Nucleotide Archive	ERP104730	http://identifiers.org/ena.embl/ERP104730	Preprocessing and Assembly	final.contigs.fa.gz	figshare	doi:10.6084/m9.figshare.c.3831631	https://doi.org/10.6084/m9.figshare.c.3831631	2014-10-26	140	meter	UO	UO:0000008	Redox
P2236_107	ERS2026571	SAMEA104408629	Sequencing	HiSeq 2500	Illumina	ERR2206791	ERX2261149	European Nucleotide Archive	ERP104730	http://identifiers.org/ena.embl/ERP104730	Preprocessing and Assembly	final.contigs.fa.gz	figshare	doi:10.6084/m9.figshare.c.3831631	https://doi.org/10.6084/m9.figshare.c.3831631	2014-10-26	200	meter	UO	UO:0000008	Redox
P2236_108	ERS2026572	SAMEA104408630	Sequencing	HiSeq 2500	Illumina	ERR2206792	ERX2261150	European Nucleotide Archive	ERP104730	http://identifiers.org/ena.embl/ERP104730	Preprocessing and Assembly	final.contigs.fa.gz	figshare	doi:10.6084/m9.figshare.c.3831631	https://doi.org/10.6084/m9.figshare.c.3831631	2014-10-26	200	meter	UO	UO:0000008	Redox
P2236_109	ERS2026633	SAMEA104408691	Sequencing	HiSeq 2500	Illumina	ERR2206793	ERX2261151	European Nucleotide Archive	ERP104730	http://identifiers.org/ena.embl/ERP104730	Preprocessing and Assembly	final.contigs.fa.gz	figshare	doi:10.6084/m9.figshare.c.3831631	https://doi.org/10.6084/m9.figshare.c.3831631	2014-09-23	10	meter	UO	UO:0000008	Redox
P2236_110	ERS2026634	SAMEA104408692	Sequencing	HiSeq 2500	Illumina	ERR2206794	ERX2261152	European Nucleotide Archive	ERP104730	http://identifiers.org/ena.embl/ERP104730	Preprocessing and Assembly	final.contigs.fa.gz	figshare	doi:10.6084/m9.figshare.c.3831631	https://doi.org/10.6084/m9.figshare.c.3831631	2014-09-23	10	meter	UO	UO:0000008	Redox
P2236_111	ERS2026635	SAMEA104408693	Sequencing	HiSeq 2500	Illumina	ERR2206795	ERX2261153	European Nucleotide Archive	ERP104730	http://identifiers.org/ena.embl/ERP104730	Preprocessing and Assembly	final.contigs.fa.gz	figshare	doi:10.6084/m9.figshare.c.3831631	https://doi.org/10.6084/m9.figshare.c.3831631	2014-09-23	25	meter	UO	UO:0000008	Redox
P2236_112	ERS2026636	SAMEA104408694	Sequencing	HiSeq 2500	Illumina	ERR2206796	ERX2261154	European Nucleotide Archive	ERP104730	http://identifiers.org/ena.embl/ERP104730	Preprocessing and Assembly	final.contigs.fa.gz	figshare	doi:10.6084/m9.figshare.c.3831631	https://doi.org/10.6084/m9.figshare.c.3831631	2014-09-23	25	meter	UO	UO:0000008	Redox
P2236_113	ERS2026637	SAMEA104408695	Sequencing	HiSeq 2500	Illumina	ERR2206797	ERX2261155	European Nucleotide Archive	ERP104730	http://identifiers.org/ena.embl/ERP104730	Preprocessing and Assembly	final.contigs.fa.gz	figshare	doi:10.6084/m9.figshare.c.3831631	https://doi.org/10.6084/m9.figshare.c.3831631	2014-10-18	139	meter	UO	UO:0000008	Redox
P2236_114	ERS2026638	SAMEA104408696	Sequencing	HiSeq 2500	Illumina	ERR2206798	ERX2261156	European Nucleotide Archive	ERP104730	http://identifiers.org/ena.embl/ERP104730	Preprocessing and Assembly	final.contigs.fa.gz	figshare	doi:10.6084/m9.figshare.c.3831631	https://doi.org/10.6084/m9.figshare.c.3831631	2014-10-18	100	meter	UO	UO:0000008	Redox
LMO_120314	SRS954949	SAMN03351358	Sequencing	HiSeq 2500	Illumina	SRR2053273	SRX1050741	NCBI Sequence Read Archive	SRP058493	https://www.ncbi.nlm.nih.gov/sra/SRP058493	Preprocessing and Assembly	final.contigs.fa.gz	figshare	doi:10.6084/m9.figshare.c.3831631	https://doi.org/10.6084/m9.figshare.c.3831631	2012-03-14	2	meter	UO	UO:0000008	Lmo
LMO_120322	SRS940674	SAMN03351359	Sequencing	HiSeq 2500	Illumina	SRR2032810	SRX1033067	NCBI Sequence Read Archive	SRP058493	https://www.ncbi.nlm.nih.gov/sra/SRP058493	Preprocessing and Assembly	final.contigs.fa.gz	figshare	doi:10.6084/m9.figshare.c.3831631	https://doi.org/10.6084/m9.figshare.c.3831631	2012-03-22	2	meter	UO	UO:0000008	Lmo
LMO_120328	SRS954959	SAMN03351360	Sequencing	HiSeq 2500	Illumina	SRR2053284	SRX1050752	NCBI Sequence Read Archive	SRP058493	https://www.ncbi.nlm.nih.gov/sra/SRP058493	Preprocessing and Assembly	final.contigs.fa.gz	figshare	doi:10.6084/m9.figshare.c.3831631	https://doi.org/10.6084/m9.figshare.c.3831631	2012-03-28	2	meter	UO	UO:0000008	Lmo
LMO_120403	SRS954978	SAMN03351361	Sequencing	HiSeq 2500	Illumina	SRR2053295	SRX1050763	NCBI Sequence Read Archive	SRP058493	https://www.ncbi.nlm.nih.gov/sra/SRP058493	Preprocessing and Assembly	final.contigs.fa.gz	figshare	doi:10.6084/m9.figshare.c.3831631	https://doi.org/10.6084/m9.figshare.c.3831631	2012-04-03	2	meter	UO	UO:0000008	Lmo
LMO_120416	SRS954975	SAMN03351363	Sequencing	HiSeq 2500	Illumina	SRR2053303	SRX1050771	NCBI Sequence Read Archive	SRP058493	https://www.ncbi.nlm.nih.gov/sra/SRP058493	Preprocessing and Assembly	final.contigs.fa.gz	figshare	doi:10.6084/m9.figshare.c.3831631	https://doi.org/10.6084/m9.figshare.c.3831631	2012-04-16	2	meter	UO	UO:0000008	Lmo
LMO_120419	SRS954974	SAMN03351364	Sequencing	HiSeq 2500	Illumina	SRR2053304	SRX1050772	NCBI Sequence Read Archive	SRP058493	https://www.ncbi.nlm.nih.gov/sra/SRP058493	Preprocessing and Assembly	final.contigs.fa.gz	figshare	doi:10.6084/m9.figshare.c.3831631	https://doi.org/10.6084/m9.figshare.c.3831631	2012-04-19	2	meter	UO	UO:0000008	Lmo
LMO_120423	SRS954972	SAMN03351365	Sequencing	HiSeq 2500	Illumina	SRR2053305	SRX1050774	NCBI Sequence Read Archive	SRP058493	https://www.ncbi.nlm.nih.gov/sra/SRP058493	Preprocessing and Assembly	final.contigs.fa.gz	figshare	doi:10.6084/m9.figshare.c.3831631	https://doi.org/10.6084/m9.figshare.c.3831631	2012-04-23	2	meter	UO	UO:0000008	Lmo
LMO_120507	SRS954970	SAMN03351369	Sequencing	HiSeq 2500	Illumina	SRR2053306	SRX1050775	NCBI Sequence Read Archive	SRP058493	https://www.ncbi.nlm.nih.gov/sra/SRP058493	Preprocessing and Assembly	final.contigs.fa.gz	figshare	doi:10.6084/m9.figshare.c.3831631	https://doi.org/10.6084/m9.figshare.c.3831631	2012-05-07	2	meter	UO	UO:0000008	Lmo
LMO_120516	SRS954971	SAMN03351371	Sequencing	HiSeq 2500	Illumina	SRR2053307	SRX1050776	NCBI Sequence Read Archive	SRP058493	https://www.ncbi.nlm.nih.gov/sra/SRP058493	Preprocessing and Assembly	final.contigs.fa.gz	figshare	doi:10.6084/m9.figshare.c.3831631	https://doi.org/10.6084/m9.figshare.c.3831631	2012-05-16	2	meter	UO	UO:0000008	Lmo
LMO_120521	SRS954980	SAMN03351372	Sequencing	HiSeq 2500	Illumina	SRR2053308	SRX1050777	NCBI Sequence Read Archive	SRP058493	https://www.ncbi.nlm.nih.gov/sra/SRP058493	Preprocessing and Assembly	final.contigs.fa.gz	figshare	doi:10.6084/m9.figshare.c.3831631	https://doi.org/10.6084/m9.figshare.c.3831631	2012-05-21	2	meter	UO	UO:0000008	Lmo
LMO_120709	SRS954963	SAMN03351374	Sequencing	HiSeq 2500	Illumina	SRR2053280	SRX1050748	NCBI Sequence Read Archive	SRP058493	https://www.ncbi.nlm.nih.gov/sra/SRP058493	Preprocessing and Assembly	final.contigs.fa.gz	figshare	doi:10.6084/m9.figshare.c.3831631	https://doi.org/10.6084/m9.figshare.c.3831631	2012-07-09	2	meter	UO	UO:0000008	Lmo
LMO_120531	SRS954944	SAMN03351375	Sequencing	HiSeq 2500	Illumina	SRR2053274	SRX1050742	NCBI Sequence Read Archive	SRP058493	https://www.ncbi.nlm.nih.gov/sra/SRP058493	Preprocessing and Assembly	final.contigs.fa.gz	figshare	doi:10.6084/m9.figshare.c.3831631	https://doi.org/10.6084/m9.figshare.c.3831631	2012-05-31	2	meter	UO	UO:0000008	Lmo
LMO_120604	SRS954948	SAMN03351376	Sequencing	HiSeq 2500	Illumina	SRR2053275	SRX1050743	NCBI Sequence Read Archive	SRP058493	https://www.ncbi.nlm.nih.gov/sra/SRP058493	Preprocessing and Assembly	final.contigs.fa.gz	figshare	doi:10.6084/m9.figshare.c.3831631	https://doi.org/10.6084/m9.figshare.c.3831631	2012-06-04	2	meter	UO	UO:0000008	Lmo
LMO_120613	SRS954946	SAMN03351378	Sequencing	HiSeq 2500	Illumina	SRR2053276	SRX1050744	NCBI Sequence Read Archive	SRP058493	https://www.ncbi.nlm.nih.gov/sra/SRP058493	Preprocessing and Assembly	final.contigs.fa.gz	figshare	doi:10.6084/m9.figshare.c.3831631	https://doi.org/10.6084/m9.figshare.c.3831631	2012-06-13	2	meter	UO	UO:0000008	Lmo
LMO_120619	SRS954947	SAMN03351379	Sequencing	HiSeq 2500	Illumina	SRR2053277	SRX1050745	NCBI Sequence Read Archive	SRP058493	https://www.ncbi.nlm.nih.gov/sra/SRP058493	Preprocessing and Assembly	final.contigs.fa.gz	figshare	doi:10.6084/m9.figshare.c.3831631	https://doi.org/10.6084/m9.figshare.c.3831631	2012-06-19	2	meter	UO	UO:0000008	Lmo
LMO_120628	SRS954945	SAMN03351381	Sequencing	HiSeq 2500	Illumina	SRR2053278	SRX1050746	NCBI Sequence Read Archive	SRP058493	https://www.ncbi.nlm.nih.gov/sra/SRP058493	Preprocessing and Assembly	final.contigs.fa.gz	figshare	doi:10.6084/m9.figshare.c.3831631	https://doi.org/10.6084/m9.figshare.c.3831631	2012-06-28	2	meter	UO	UO:0000008	Lmo
LMO_120705	SRS954964	SAMN03351383	Sequencing	HiSeq 2500	Illumina	SRR2053279	SRX1050747	NCBI Sequence Read Archive	SRP058493	https://www.ncbi.nlm.nih.gov/sra/SRP058493	Preprocessing and Assembly	final.contigs.fa.gz	figshare	doi:10.6084/m9.figshare.c.3831631	https://doi.org/10.6084/m9.figshare.c.3831631	2012-07-05	2	meter	UO	UO:0000008	Lmo
LMO_120717	SRS954962	SAMN03351386	Sequencing	HiSeq 2500	Illumina	SRR2053281	SRX1050749	NCBI Sequence Read Archive	SRP058493	https://www.ncbi.nlm.nih.gov/sra/SRP058493	Preprocessing and Assembly	final.contigs.fa.gz	figshare	doi:10.6084/m9.figshare.c.3831631	https://doi.org/10.6084/m9.figshare.c.3831631	2012-07-17	2	meter	UO	UO:0000008	Lmo
LMO_120802	SRS954961	SAMN03351390	Sequencing	HiSeq 2500	Illumina	SRR2053282	SRX1050750	NCBI Sequence Read Archive	SRP058493	https://www.ncbi.nlm.nih.gov/sra/SRP058493	Preprocessing and Assembly	final.contigs.fa.gz	figshare	doi:10.6084/m9.figshare.c.3831631	https://doi.org/10.6084/m9.figshare.c.3831631	2012-08-02	2	meter	UO	UO:0000008	Lmo
LMO_120806	SRS954960	SAMN03351391	Sequencing	HiSeq 2500	Illumina	SRR2053283	SRX1050751	NCBI Sequence Read Archive	SRP058493	https://www.ncbi.nlm.nih.gov/sra/SRP058493	Preprocessing and Assembly	final.contigs.fa.gz	figshare	doi:10.6084/m9.figshare.c.3831631	https://doi.org/10.6084/m9.figshare.c.3831631	2012-08-06	2	meter	UO	UO:0000008	Lmo
LMO_120813	SRS954950	SAMN03351393	Sequencing	HiSeq 2500	Illumina	SRR2053285	SRX1050753	NCBI Sequence Read Archive	SRP058493	https://www.ncbi.nlm.nih.gov/sra/SRP058493	Preprocessing and Assembly	final.contigs.fa.gz	figshare	doi:10.6084/m9.figshare.c.3831631	https://doi.org/10.6084/m9.figshare.c.3831631	2012-08-13	2	meter	UO	UO:0000008	Lmo
LMO_120820	SRS954958	SAMN03351395	Sequencing	HiSeq 2500	Illumina	SRR2053286	SRX1050754	NCBI Sequence Read Archive	SRP058493	https://www.ncbi.nlm.nih.gov/sra/SRP058493	Preprocessing and Assembly	final.contigs.fa.gz	figshare	doi:10.6084/m9.figshare.c.3831631	https://doi.org/10.6084/m9.figshare.c.3831631	2012-08-20	2	meter	UO	UO:0000008	Lmo
LMO_120823	SRS954957	SAMN03351396	Sequencing	HiSeq 2500	Illumina	SRR2053287	SRX1050755	NCBI Sequence Read Archive	SRP058493	https://www.ncbi.nlm.nih.gov/sra/SRP058493	Preprocessing and Assembly	final.contigs.fa.gz	figshare	doi:10.6084/m9.figshare.c.3831631	https://doi.org/10.6084/m9.figshare.c.3831631	2012-08-23	2	meter	UO	UO:0000008	Lmo
LMO_120828	SRS954956	SAMN03351397	Sequencing	HiSeq 2500	Illumina	SRR2053288	SRX1050756	NCBI Sequence Read Archive	SRP058493	https://www.ncbi.nlm.nih.gov/sra/SRP058493	Preprocessing and Assembly	final.contigs.fa.gz	figshare	doi:10.6084/m9.figshare.c.3831631	https://doi.org/10.6084/m9.figshare.c.3831631	2012-08-28	2	meter	UO	UO:0000008	Lmo
LMO_120903	SRS954955	SAMN03351399	Sequencing	HiSeq 2500	Illumina	SRR2053289	SRX1050757	NCBI Sequence Read Archive	SRP058493	https://www.ncbi.nlm.nih.gov/sra/SRP058493	Preprocessing and Assembly	final.contigs.fa.gz	figshare	doi:10.6084/m9.figshare.c.3831631	https://doi.org/10.6084/m9.figshare.c.3831631	2012-09-03	2	meter	UO	UO:0000008	Lmo
LMO_120910	SRS954951	SAMN03351401	Sequencing	HiSeq 2500	Illumina	SRR2053290	SRX1050758	NCBI Sequence Read Archive	SRP058493	https://www.ncbi.nlm.nih.gov/sra/SRP058493	Preprocessing and Assembly	final.contigs.fa.gz	figshare	doi:10.6084/m9.figshare.c.3831631	https://doi.org/10.6084/m9.figshare.c.3831631	2012-09-10	2	meter	UO	UO:0000008	Lmo
LMO_120920	SRS954954	SAMN03351403	Sequencing	HiSeq 2500	Illumina	SRR2053291	SRX1050759	NCBI Sequence Read Archive	SRP058493	https://www.ncbi.nlm.nih.gov/sra/SRP058493	Preprocessing and Assembly	final.contigs.fa.gz	figshare	doi:10.6084/m9.figshare.c.3831631	https://doi.org/10.6084/m9.figshare.c.3831631	2012-09-20	2	meter	UO	UO:0000008	Lmo
LMO_120924	SRS954953	SAMN03351404	Sequencing	HiSeq 2500	Illumina	SRR2053292	SRX1050760	NCBI Sequence Read Archive	SRP058493	https://www.ncbi.nlm.nih.gov/sra/SRP058493	Preprocessing and Assembly	final.contigs.fa.gz	figshare	doi:10.6084/m9.figshare.c.3831631	https://doi.org/10.6084/m9.figshare.c.3831631	2012-09-24	2	meter	UO	UO:0000008	Lmo
LMO_121001	SRS954952	SAMN03351406	Sequencing	HiSeq 2500	Illumina	SRR2053293	SRX1050761	NCBI Sequence Read Archive	SRP058493	https://www.ncbi.nlm.nih.gov/sra/SRP058493	Preprocessing and Assembly	final.contigs.fa.gz	figshare	doi:10.6084/m9.figshare.c.3831631	https://doi.org/10.6084/m9.figshare.c.3831631	2012-10-01	2	meter	UO	UO:0000008	Lmo
LMO_121004	SRS954979	SAMN03351407	Sequencing	HiSeq 2500	Illumina	SRR2053294	SRX1050762	NCBI Sequence Read Archive	SRP058493	https://www.ncbi.nlm.nih.gov/sra/SRP058493	Preprocessing and Assembly	final.contigs.fa.gz	figshare	doi:10.6084/m9.figshare.c.3831631	https://doi.org/10.6084/m9.figshare.c.3831631	2012-10-04	2	meter	UO	UO:0000008	Lmo
LMO_121015	SRS954969	SAMN03351409	Sequencing	HiSeq 2500	Illumina	SRR2053296	SRX1050764	NCBI Sequence Read Archive	SRP058493	https://www.ncbi.nlm.nih.gov/sra/SRP058493	Preprocessing and Assembly	final.contigs.fa.gz	figshare	doi:10.6084/m9.figshare.c.3831631	https://doi.org/10.6084/m9.figshare.c.3831631	2012-10-15	2	meter	UO	UO:0000008	Lmo
LMO_121022	SRS954968	SAMN03351411	Sequencing	HiSeq 2500	Illumina	SRR2053297	SRX1050765	NCBI Sequence Read Archive	SRP058493	https://www.ncbi.nlm.nih.gov/sra/SRP058493	Preprocessing and Assembly	final.contigs.fa.gz	figshare	doi:10.6084/m9.figshare.c.3831631	https://doi.org/10.6084/m9.figshare.c.3831631	2012-10-22	2	meter	UO	UO:0000008	Lmo
LMO_121028	SRS954967	SAMN03351413	Sequencing	HiSeq 2500	Illumina	SRR2053298	SRX1050766	NCBI Sequence Read Archive	SRP058493	https://www.ncbi.nlm.nih.gov/sra/SRP058493	Preprocessing and Assembly	final.contigs.fa.gz	figshare	doi:10.6084/m9.figshare.c.3831631	https://doi.org/10.6084/m9.figshare.c.3831631	2012-10-28	2	meter	UO	UO:0000008	Lmo
LMO_121105	SRS954966	SAMN03351414	Sequencing	HiSeq 2500	Illumina	SRR2053299	SRX1050767	NCBI Sequence Read Archive	SRP058493	https://www.ncbi.nlm.nih.gov/sra/SRP058493	Preprocessing and Assembly	final.contigs.fa.gz	figshare	doi:10.6084/m9.figshare.c.3831631	https://doi.org/10.6084/m9.figshare.c.3831631	2012-11-05	2	meter	UO	UO:0000008	Lmo
LMO_121123	SRS954965	SAMN03351415	Sequencing	HiSeq 2500	Illumina	SRR2053300	SRX1050768	NCBI Sequence Read Archive	SRP058493	https://www.ncbi.nlm.nih.gov/sra/SRP058493	Preprocessing and Assembly	final.contigs.fa.gz	figshare	doi:10.6084/m9.figshare.c.3831631	https://doi.org/10.6084/m9.figshare.c.3831631	2012-11-23	2	meter	UO	UO:0000008	Lmo
LMO_121128	SRS954977	SAMN03351416	Sequencing	HiSeq 2500	Illumina	SRR2053301	SRX1050769	NCBI Sequence Read Archive	SRP058493	https://www.ncbi.nlm.nih.gov/sra/SRP058493	Preprocessing and Assembly	final.contigs.fa.gz	figshare	doi:10.6084/m9.figshare.c.3831631	https://doi.org/10.6084/m9.figshare.c.3831631	2012-11-28	2	meter	UO	UO:0000008	Lmo
LMO_121220	SRS954976	SAMN03351418	Sequencing	HiSeq 2500	Illumina	SRR2053302	SRX1050770	NCBI Sequence Read Archive	SRP058493	https://www.ncbi.nlm.nih.gov/sra/SRP058493	Preprocessing and Assembly	final.contigs.fa.gz	figshare	doi:10.6084/m9.figshare.c.3831631	https://doi.org/10.6084/m9.figshare.c.3831631	2012-12-20	2	meter	UO	UO:0000008	Lmo
