# Supplementary material for: BARM and BalticMicrobeDB, a reference metagenome and interface to meta-omic data for the Baltic Sea
Source: Sci Data. 2018 Jul 31;5:180146. doi: 10.1038/sdata.2018.146 (PMC6067050; doi:10.1038/sdata.2018.146)
Supplement: Supplementary file 1 [file sdata2018146-isa1.zip › a_functional_Andersson.txt]

Sample Name	Protocol REF	Protocol REF	Assay Name	Raw Data File	Comment[Data Repository]	Comment[Data Record Accession]	Comment[Data Record URI]
final.contigs.fa.gz	Functional Annotation	Quantification and Normalization	Functional Annotation	doi:10.6084/m9.figshare.c.3831631	figshare	doi:10.6084/m9.figshare.c.3831631	https://doi.org/10.6084/m9.figshare.c.3831631
